# Supplementary material for: The Enzymatic and Metabolic Capabilities of Early Life
Source: PLoS One. 2012 Sep 10;7(9):e39912. doi: 10.1371/journal.pone.0039912 (PMC3438178; doi:10.1371/journal.pone.0039912)
Supplement: Data S1 — A text file containing nonredundant lists of generalized enzyme functions (by Enzyme Commission code) that are predicted to be ancient by previous comparative bioinformatics studies. (TXT) [file pone.0039912.s002.txt]

Supporting Data S1 - A text file containing nonredundant lists of generalized enzyme functions (by Enzyme Commission code) that are predicted to be ancient by previous bioinformatic comparison studies.


Universal Sequences Dataset
1.3.1.-
2.4.1.-
2.7.1.-
2.7.10.-
2.7.11.-
2.7.7.-
3.1.2.-
3.1.4.-
3.2.1.-
3.5.1.-
4.1.2.-
6.3.2.-

Universal Structures Dataset
1.1.1.-
1.1.2.-
1.1.3.-
1.1.5.-
1.1.99.-
1.10.2.-
1.10.99.-
1.11.1.-
1.12.1.-
1.12.7.-
1.12.98.-
1.13.11.-
1.13.12.-
1.14.11.-
1.14.12.-
1.14.13.-
1.14.14.-
1.14.15.-
1.14.16.-
1.14.18.-
1.14.20.-
1.14.99.-
1.16.1.-
1.17.1.-
1.17.3.-
1.17.4.-
1.17.99.-
1.18.1.-
1.18.6.-
1.19.6.-
1.2.1.-
1.2.2.-
1.2.3.-
1.2.4.-
1.2.7.-
1.2.99.-
1.21.3.-
1.3.1.-
1.3.2.-
1.3.3.-
1.3.5.-
1.3.99.-
1.4.1.-
1.4.3.-
1.4.4.-
1.4.7.-
1.4.99.-
1.5.1.-
1.5.3.-
1.5.8.-
1.5.99.-
1.6.1.-
1.6.2.-
1.6.5.-
1.6.99.-
1.7.1.-
1.7.3.-
1.7.7.-
1.7.99.-
1.8.1.-
1.8.2.-
1.8.3.-
1.8.4.-
1.8.7.-
1.8.98.-
1.8.99.-
1.9.3.-
2.1.1.-
2.1.2.-
2.1.3.-
2.2.1.-
2.3.1.-
2.3.2.-
2.3.3.-
2.4.1.-
2.4.2.-
2.4.99.-
2.5.1.-
2.6.1.-
2.7.1.-
2.7.2.-
2.7.3.-
2.7.4.-
2.7.6.-
2.7.7.-
2.7.8.-
2.7.9.-
2.8.1.-
2.8.2.-
2.8.4.-
2.9.1.-
3.1.1.-
3.1.2.-
3.1.3.-
3.1.4.-
3.1.5.-
3.1.6.-
3.1.7.-
3.1.8.-
3.11.1.-
3.2.1.-
3.2.2.-
3.3.1.-
3.3.2.-
3.4.11.-
3.4.13.-
3.4.19.-
3.4.21.-
3.4.23.-
3.4.25.-
3.5.1.-
3.5.2.-
3.5.3.-
3.5.4.-
3.5.5.-
3.5.99.-
3.6.1.-
3.6.4.-
3.7.1.-
3.8.1.-
4.1.1.-
4.1.2.-
4.1.3.-
4.1.99.-
4.2.1.-
4.2.2.-
4.2.3.-
4.3.1.-
4.3.2.-
4.4.1.-
4.6.1.-
4.99.1.-
5.1.1.-
5.1.2.-
5.1.3.-
5.1.99.-
5.2.1.-
5.3.1.-
5.3.3.-
5.3.99.-
5.4.1.-
5.4.2.-
5.4.3.-
5.4.4.-
5.4.99.-
5.5.1.-
6.1.1.-
6.2.1.-
6.3.1.-
6.3.2.-
6.3.3.-
6.3.4.-
6.3.5.-
6.4.1.-
6.6.1.-

Universal Reactions Dataset
1.1.1.-
1.17.1.-
1.2.1.-
1.2.4.-
1.2.7.-
1.3.1.-
1.3.99.-
1.5.1.-
1.5.99.-
2.1.1.-
2.1.3.-
2.2.1.-
2.3.1.-
2.3.3.-
2.4.1.-
2.4.2.-
2.5.1.-
2.6.1.-
2.6.99.-
2.7.1.-
2.7.2.-
2.7.4.-
2.7.6.-
2.7.7.-
2.7.8.-
2.7.9.-
2.8.1.-
3.1.3.-
3.5.2.-
3.5.4.-
3.6.1.-
4.1.1.-
4.1.2.-
4.1.3.-
4.1.99.-
4.2.1.-
4.2.3.-
4.3.2.-
4.6.1.-
5.1.1.-
5.1.3.-
5.3.1.-
5.3.3.-
5.4.2.-
5.4.99.-
6.1.1.-
6.2.1.-
6.3.1.-
6.3.2.-
6.3.3.-
6.3.4.-
6.3.5.-
6.4.1.-
