# Supplementary material for: The Enzymatic and Metabolic Capabilities of Early Life
Source: PLoS One. 2012 Sep 10;7(9):e39912. doi: 10.1371/journal.pone.0039912 (PMC3438178; doi:10.1371/journal.pone.0039912)
Supplement: Data S2 — A text file containing nonredundant lists of generalized enzyme functions (by Enzyme Commission code) in metabolic pathways defined by the KEGG database. (TXT) [file pone.0039912.s003.txt]

Supporting Data S2 - A text file containing nonredundant lists of generalized enzyme functions (by Enzyme Commission code) in metabolic pathways defined by the KEGG database.


path:map00010.-
1.1.1.-
1.1.99.-
1.2.1.-
1.2.4.-
1.2.7.-
1.8.1.-
2.3.1.-
2.7.1.-
2.7.2.-
3.1.3.-
3.2.1.-
4.1.1.-
4.1.2.-
4.2.1.-
5.1.3.-
5.3.1.-
5.4.2.-
6.2.1.-

path:map00020.-
1.1.1.-
1.2.4.-
1.2.7.-
1.3.5.-
1.3.99.-
1.8.1.-
2.3.1.-
2.3.3.-
4.1.1.-
4.1.3.-
4.2.1.-
6.2.1.-
6.4.1.-

path:map00030.-
1.1.1.-
1.1.3.-
1.1.5.-
1.1.99.-
1.2.7.-
2.2.1.-
2.7.1.-
2.7.4.-
2.7.6.-
3.1.1.-
3.1.3.-
4.1.2.-
4.2.1.-
4.3.1.-
5.1.3.-
5.3.1.-
5.4.2.-

path:map00040.-
1.1.1.-
1.1.2.-
2.4.1.-
2.7.1.-
2.7.7.-
3.1.1.-
3.2.1.-
4.1.1.-
4.1.2.-
4.2.1.-
4.2.2.-
5.1.3.-
5.3.1.-

path:map00051.-
1.1.1.-
1.1.2.-
1.1.99.-
2.4.1.-
2.7.1.-
2.7.7.-
3.1.1.-
3.1.3.-
3.2.1.-
3.6.1.-
4.1.2.-
4.2.1.-
4.2.2.-
5.3.1.-
5.4.2.-

path:map00052.-
1.1.1.-
1.1.3.-
2.4.1.-
2.7.1.-
2.7.7.-
3.1.1.-
3.1.3.-
3.2.1.-
3.5.1.-
4.1.2.-
4.2.1.-
5.1.3.-
5.3.1.-
5.4.2.-

path:map00053.-
1.1.1.-
1.1.3.-
1.10.3.-
1.11.1.-
1.13.11.-
1.13.99.-
1.2.1.-
1.3.2.-
1.3.3.-
1.6.5.-
1.8.5.-
2.4.1.-
2.7.1.-
2.7.7.-
3.1.1.-
3.1.3.-
3.2.1.-
3.7.1.-
4.1.1.-
4.1.2.-
4.2.1.-
5.1.3.-

path:map00061.-
1.1.1.-
1.14.19.-
1.3.1.-
2.3.1.-
3.1.2.-
4.2.1.-
6.3.4.-
6.4.1.-

path:map00062.-
1.1.1.-
1.3.1.-
2.3.1.-
3.1.2.-
4.2.1.-

path:map00071.-
1.1.1.-
1.1.99.-
1.14.14.-
1.14.15.-
1.18.1.-
1.2.1.-
1.2.99.-
1.3.3.-
1.3.99.-
2.3.1.-
4.2.1.-
5.1.2.-
5.3.3.-
6.2.1.-

path:map00072.-
1.1.1.-
2.3.1.-
2.3.3.-
2.8.3.-
4.1.1.-
4.1.3.-

path:map00100.-
1.1.1.-
1.1.3.-
1.14.13.-
1.14.15.-
1.14.21.-
1.14.99.-
1.3.1.-
1.3.3.-
2.1.1.-
2.3.1.-
2.5.1.-
3.1.1.-
5.3.3.-
5.4.99.-
5.5.1.-

path:map00120.-
1.1.1.-
1.14.13.-
1.14.99.-
1.17.99.-
1.3.1.-
2.3.1.-
3.5.1.-
4.2.1.-
5.1.99.-
6.2.1.-

path:map00121.-
1.17.99.-
3.1.2.-
3.5.1.-
4.2.1.-

path:map00130.-
1.1.1.-
1.13.11.-
1.14.13.-
2.1.1.-
2.2.1.-
2.5.1.-
2.6.1.-
3.1.2.-
3.2.2.-
4.1.1.-
4.1.3.-
4.1.99.-
4.2.1.-
4.2.99.-
5.4.4.-
6.2.1.-

path:map00140.-
1.1.1.-
1.14.13.-
1.14.14.-
1.14.15.-
1.14.99.-
1.3.1.-
1.3.99.-
2.1.1.-
2.4.1.-
2.8.2.-
3.1.6.-
4.1.2.-
5.3.3.-

path:map00190.-
1.10.2.-
1.3.5.-
1.3.99.-
1.6.5.-
1.6.99.-
1.9.3.-
2.7.4.-
3.6.1.-
3.6.3.-

path:map00195.-
1.10.99.-
1.18.1.-
3.6.3.-

path:map00230.-
1.1.1.-
1.17.1.-
1.17.3.-
1.17.4.-
1.7.1.-
1.7.3.-
2.1.2.-
2.1.3.-
2.4.2.-
2.7.1.-
2.7.2.-
2.7.4.-
2.7.6.-
2.7.7.-
3.1.3.-
3.1.4.-
3.1.5.-
3.1.7.-
3.2.2.-
3.5.1.-
3.5.2.-
3.5.3.-
3.5.4.-
3.6.1.-
3.6.4.-
4.1.1.-
4.3.2.-
4.6.1.-
5.1.99.-
5.4.2.-
5.4.99.-
6.3.2.-
6.3.3.-
6.3.4.-
6.3.5.-

path:map00231.-
2.1.1.-

path:map00232.-
1.13.12.-
1.14.14.-
1.17.3.-
1.17.5.-
1.7.3.-
2.1.1.-
2.3.1.-
3.2.2.-

path:map00240.-
1.17.4.-
1.17.99.-
1.3.1.-
1.3.3.-
1.3.5.-
1.8.1.-
2.1.1.-
2.1.2.-
2.1.3.-
2.4.2.-
2.7.1.-
2.7.4.-
2.7.7.-
3.1.3.-
3.1.4.-
3.2.2.-
3.5.1.-
3.5.2.-
3.5.4.-
3.6.1.-
4.1.1.-
4.2.1.-
6.3.4.-
6.3.5.-

path:map00250.-
1.2.1.-
1.4.1.-
1.4.3.-
1.5.1.-
2.1.3.-
2.3.1.-
2.4.2.-
2.6.1.-
3.5.1.-
4.1.1.-
4.3.1.-
4.3.2.-
5.1.1.-
6.3.1.-
6.3.4.-
6.3.5.-

path:map00253.-
1.14.13.-
2.6.1.-
6.4.1.-

path:map00260.-
1.1.1.-
1.1.3.-
1.1.99.-
1.14.11.-
1.14.15.-
1.2.1.-
1.4.2.-
1.4.3.-
1.4.4.-
1.5.3.-
1.5.99.-
1.8.1.-
2.1.1.-
2.1.2.-
2.1.4.-
2.3.1.-
2.6.1.-
2.7.1.-
2.7.2.-
2.7.3.-
2.7.8.-
3.1.3.-
3.5.3.-
4.1.2.-
4.2.1.-
4.2.3.-
4.3.1.-
4.4.1.-
5.1.1.-

path:map00270.-
1.1.1.-
1.13.11.-
1.14.17.-
1.2.1.-
1.4.1.-
1.4.3.-
1.8.1.-
1.8.4.-
2.1.1.-
2.3.1.-
2.4.2.-
2.5.1.-
2.6.1.-
2.7.1.-
2.7.2.-
2.8.1.-
3.1.3.-
3.2.2.-
3.3.1.-
3.4.13.-
3.5.1.-
4.1.1.-
4.2.1.-
4.3.1.-
4.4.1.-
5.1.1.-
5.3.1.-

path:map00280.-
1.1.1.-
1.2.1.-
1.2.3.-
1.2.4.-
1.2.7.-
1.3.99.-
1.4.1.-
1.4.3.-
1.8.1.-
2.3.1.-
2.3.3.-
2.6.1.-
2.8.3.-
3.1.2.-
4.1.3.-
4.2.1.-
5.1.99.-
5.4.3.-
5.4.99.-
6.4.1.-

path:map00281.-
1.1.1.-
1.2.1.-
1.3.99.-
2.3.1.-
2.8.3.-
4.1.3.-
4.2.1.-
5.2.1.-
6.2.1.-
6.4.1.-

path:map00290.-
1.1.1.-
1.2.4.-
1.4.1.-
2.2.1.-
2.3.1.-
2.3.3.-
2.6.1.-
4.2.1.-
4.3.1.-
5.4.99.-
6.1.1.-

path:map00300.-
1.1.1.-
1.2.1.-
1.3.1.-
1.4.1.-
1.5.1.-
2.3.1.-
2.3.3.-
2.6.1.-
2.7.2.-
3.5.1.-
4.1.1.-
4.2.1.-
5.1.1.-
6.3.2.-

path:map00310.-
1.1.1.-
1.13.12.-
1.14.11.-
1.14.13.-
1.2.1.-
1.2.4.-
1.3.99.-
1.4.1.-
1.4.3.-
1.5.1.-
1.5.3.-
1.5.99.-
2.1.1.-
2.3.1.-
2.4.1.-
2.6.1.-
2.7.1.-
3.5.1.-
4.1.1.-
4.1.2.-
4.2.1.-
5.1.1.-
5.4.3.-
6.2.1.-
6.3.2.-

path:map00311.-
1.14.11.-
1.14.20.-
1.21.3.-
1.4.3.-
2.1.3.-
2.3.1.-
2.6.1.-
3.1.1.-
3.5.1.-
3.5.2.-
5.1.1.-
6.3.2.-

path:map00312.-
3.5.2.-

path:map00330.-
1.1.1.-
1.13.12.-
1.14.11.-
1.14.13.-
1.2.1.-
1.21.4.-
1.4.1.-
1.4.3.-
1.5.1.-
1.5.99.-
2.1.1.-
2.1.3.-
2.1.4.-
2.3.1.-
2.5.1.-
2.6.1.-
2.7.2.-
2.7.3.-
3.4.11.-
3.4.13.-
3.5.1.-
3.5.2.-
3.5.3.-
3.5.4.-
4.1.1.-
4.1.2.-
4.1.3.-
4.3.1.-
4.3.2.-
5.1.1.-
6.3.1.-
6.3.2.-
6.3.4.-

path:map00331.-
1.14.11.-
2.5.1.-
3.5.3.-
6.3.3.-

path:map00340.-
1.1.1.-
1.14.13.-
1.2.1.-
1.4.3.-
2.1.1.-
2.1.2.-
2.3.1.-
2.4.2.-
2.6.1.-
3.1.3.-
3.4.13.-
3.5.1.-
3.5.2.-
3.5.3.-
3.5.4.-
3.6.1.-
4.1.1.-
4.2.1.-
4.3.1.-
5.3.1.-
6.3.2.-
6.3.4.-

path:map00350.-
1.1.1.-
1.10.3.-
1.11.1.-
1.13.11.-
1.13.12.-
1.14.13.-
1.14.16.-
1.14.17.-
1.14.18.-
1.2.1.-
1.2.3.-
1.4.3.-
1.4.99.-
2.1.1.-
2.3.1.-
2.6.1.-
3.7.1.-
4.1.1.-
4.1.2.-
4.1.99.-
4.2.1.-
4.3.1.-
5.2.1.-
5.3.2.-
5.3.3.-
5.4.3.-
6.2.1.-

path:map00351.-
1.13.11.-
1.14.99.-
1.3.1.-
1.97.1.-
3.7.1.-
4.1.1.-
4.5.1.-

path:map00360.-
1.1.1.-
1.11.1.-
1.13.11.-
1.13.12.-
1.14.12.-
1.14.13.-
1.14.16.-
1.17.5.-
1.2.1.-
1.3.1.-
1.4.1.-
1.4.3.-
1.4.99.-
2.3.1.-
2.6.1.-
3.1.2.-
3.5.1.-
3.7.1.-
4.1.1.-
4.1.3.-
4.2.1.-
4.3.1.-
5.1.1.-
5.3.2.-
6.2.1.-

path:map00361.-
1.13.11.-
1.14.12.-
1.14.13.-
1.14.14.-
1.2.1.-
1.3.1.-
1.6.5.-
1.97.1.-
3.1.1.-
3.1.3.-
3.1.8.-
3.8.1.-
4.5.1.-
5.5.1.-

path:map00362.-
1.1.99.-
1.13.11.-
1.14.12.-
1.14.13.-
1.14.99.-
1.2.1.-
1.3.1.-
2.3.1.-
2.8.3.-
3.1.1.-
3.7.1.-
4.1.1.-
4.1.3.-
4.2.1.-
5.1.2.-
5.3.2.-
5.3.3.-
5.5.1.-

path:map00363.-
1.1.1.-
1.1.3.-
1.13.11.-
1.14.13.-
1.97.1.-
3.1.1.-

path:map00364.-
1.13.11.-
1.14.12.-
1.3.1.-
3.1.1.-
3.8.1.-
5.5.1.-
6.2.1.-

path:map00380.-
1.1.1.-
1.10.3.-
1.11.1.-
1.13.11.-
1.13.12.-
1.13.99.-
1.14.13.-
1.14.14.-
1.14.16.-
1.14.99.-
1.2.1.-
1.2.3.-
1.2.4.-
1.3.1.-
1.3.99.-
1.4.3.-
1.5.1.-
1.7.3.-
2.1.1.-
2.3.1.-
2.4.1.-
2.5.1.-
2.6.1.-
2.8.2.-
3.2.1.-
3.5.1.-
3.5.5.-
3.5.99.-
3.7.1.-
4.1.1.-
4.1.99.-
4.2.1.-
4.4.1.-
4.99.1.-
6.1.1.-
6.3.2.-

path:map00400.-
1.1.1.-
1.1.99.-
1.14.16.-
1.3.1.-
1.4.1.-
1.4.3.-
2.4.2.-
2.5.1.-
2.6.1.-
2.7.1.-
4.1.1.-
4.1.2.-
4.1.3.-
4.2.1.-
4.2.3.-
5.3.1.-
5.4.99.-

path:map00401.-
1.3.1.-
2.6.1.-

path:map00402.-
1.14.11.-
2.1.1.-
2.4.1.-
4.1.2.-

path:map00410.-
1.1.1.-
1.2.1.-
1.3.1.-
1.3.99.-
1.4.3.-
1.5.99.-
2.5.1.-
2.6.1.-
2.8.3.-
3.1.2.-
3.4.13.-
3.5.1.-
3.5.2.-
4.1.1.-
4.2.1.-
4.3.1.-
6.3.2.-

path:map00430.-
1.1.2.-
1.13.11.-
1.14.11.-
1.2.1.-
1.4.1.-
1.4.2.-
1.8.1.-
2.3.1.-
2.3.2.-
2.3.3.-
2.6.1.-
2.7.2.-
2.7.3.-
4.1.1.-
4.4.1.-

path:map00440.-
1.1.99.-
2.6.1.-
2.7.7.-
2.7.8.-
3.11.1.-
4.1.1.-
4.99.1.-
5.4.2.-

path:map00450.-
1.8.1.-
1.8.7.-
1.8.99.-
2.1.1.-
2.3.2.-
2.5.1.-
2.7.1.-
2.7.7.-
2.7.9.-
2.9.1.-
3.3.1.-
4.2.1.-
4.4.1.-
6.1.1.-

path:map00460.-
1.14.13.-
1.4.99.-
2.1.2.-
2.3.2.-
2.4.1.-
3.2.1.-
3.5.1.-
3.5.5.-
4.1.2.-
4.2.1.-
4.4.1.-
4.99.1.-
6.3.1.-

path:map00471.-
1.4.1.-
1.4.3.-
2.3.2.-
3.5.1.-
4.2.1.-
5.1.1.-
6.3.2.-

path:map00472.-
1.4.1.-
1.4.3.-
2.6.1.-
3.5.3.-
5.1.1.-
5.4.3.-

path:map00473.-
2.6.1.-
5.1.1.-
6.1.1.-
6.3.2.-

path:map00480.-
1.1.1.-
1.11.1.-
1.17.4.-
1.5.4.-
1.8.1.-
1.8.3.-
1.8.4.-
1.8.5.-
2.3.1.-
2.3.2.-
2.5.1.-
2.8.1.-
3.4.11.-
3.4.13.-
3.5.1.-
3.5.2.-
4.1.1.-
6.3.1.-
6.3.2.-

path:map00500.-
1.1.1.-
1.1.99.-
2.4.1.-
2.4.2.-
2.7.1.-
2.7.7.-
3.1.1.-
3.1.2.-
3.1.3.-
3.2.1.-
3.6.1.-
4.1.1.-
5.1.3.-
5.3.1.-
5.4.2.-
5.4.99.-

path:map00510.-
2.4.1.-
2.4.2.-
2.4.99.-
2.7.1.-
2.7.8.-
3.1.3.-
3.1.4.-
3.2.1.-
3.6.1.-

path:map00511.-
3.2.1.-
3.5.1.-

path:map00512.-
2.4.1.-
2.4.99.-

path:map00513.-
2.4.1.-
2.7.8.-
3.2.1.-

path:map00514.-
2.4.1.-

path:map00520.-
1.1.1.-
1.14.18.-
1.17.1.-
1.6.2.-
2.1.2.-
2.3.1.-
2.4.1.-
2.4.2.-
2.5.1.-
2.6.1.-
2.7.1.-
2.7.7.-
2.7.8.-
3.1.3.-
3.13.1.-
3.2.1.-
3.4.1.-
3.5.1.-
3.5.99.-
4.1.1.-
4.1.3.-
4.2.1.-
5.1.3.-
5.3.1.-
5.4.2.-

path:map00521.-
1.1.1.-
2.1.4.-
2.4.2.-
2.6.1.-
2.7.1.-
2.7.7.-
3.1.3.-
4.2.1.-
5.1.3.-
5.4.2.-
5.5.1.-

path:map00522.-
2.1.1.-
2.3.1.-

path:map00523.-
1.1.1.-
2.6.1.-
2.7.7.-
4.2.1.-
5.1.3.-

path:map00531.-
2.3.1.-
3.1.6.-
3.10.1.-
3.2.1.-

path:map00532.-
2.4.1.-
2.4.2.-
2.8.2.-
5.1.3.-

path:map00533.-
2.4.1.-
2.4.99.-
2.8.2.-

path:map00534.-
2.4.1.-
2.4.2.-
2.8.2.-
5.1.3.-

path:map00540.-
2.3.1.-
2.4.1.-
2.5.1.-
2.7.1.-
2.7.7.-
3.1.3.-
3.5.1.-
3.6.1.-
5.1.3.-

path:map00550.-
1.1.1.-
2.3.2.-
2.4.1.-
2.5.1.-
2.7.1.-
2.7.8.-
3.4.16.-
3.6.1.-
6.3.2.-

path:map00561.-
1.1.1.-
1.2.1.-
2.3.1.-
2.4.1.-
2.4.99.-
2.7.1.-
2.7.8.-
3.1.1.-
3.1.3.-
3.13.1.-
3.2.1.-
4.2.1.-

path:map00562.-
1.1.1.-
1.13.99.-
1.2.1.-
2.1.1.-
2.7.1.-
2.7.8.-
3.1.3.-
3.1.4.-
3.7.1.-
4.1.2.-
4.2.1.-
4.6.1.-
5.3.1.-
5.5.1.-

path:map00563.-
2.4.1.-
3.1.4.-
3.5.1.-

path:map00564.-
1.1.1.-
1.1.3.-
1.1.5.-
2.1.1.-
2.3.1.-
2.7.1.-
2.7.7.-
2.7.8.-
3.1.1.-
3.1.3.-
3.1.4.-
3.6.1.-
4.1.1.-
4.3.1.-
4.3.3.-

path:map00565.-
1.1.1.-
1.14.99.-
2.3.1.-
2.5.1.-
2.7.1.-
2.7.8.-
3.1.1.-
3.1.3.-
3.1.4.-
3.3.2.-

path:map00590.-
1.1.1.-
1.11.1.-
1.13.11.-
1.14.13.-
1.14.14.-
1.14.15.-
1.14.99.-
2.3.2.-
3.1.1.-
3.3.2.-
4.4.1.-
5.3.99.-
5.4.4.-

path:map00591.-
1.1.1.-
1.13.11.-
1.14.14.-
1.14.19.-
1.14.99.-
3.1.1.-
3.3.2.-
5.2.1.-

path:map00592.-
1.13.11.-
1.14.19.-
1.3.1.-
1.3.3.-
2.1.1.-
2.3.1.-
3.1.1.-
3.1.2.-
4.1.2.-
4.2.1.-
5.3.3.-
5.3.99.-
6.2.1.-

path:map00600.-
1.1.1.-
2.3.1.-
2.4.1.-
2.7.1.-
2.7.8.-
2.8.2.-
3.1.3.-
3.1.4.-
3.1.6.-
3.2.1.-
3.5.1.-
4.1.2.-

path:map00601.-
2.4.1.-
2.4.99.-

path:map00603.-
2.4.1.-
2.4.99.-
3.2.1.-

path:map00604.-
2.3.1.-
2.4.1.-
2.4.99.-
3.2.1.-

path:map00620.-
1.1.1.-
1.1.2.-
1.1.3.-
1.1.5.-
1.1.99.-
1.13.12.-
1.2.1.-
1.2.2.-
1.2.3.-
1.2.4.-
1.2.7.-
1.2.99.-
1.8.1.-
2.3.1.-
2.3.3.-
2.7.1.-
2.7.2.-
2.7.9.-
2.8.3.-
3.1.2.-
3.6.1.-
4.1.1.-
4.1.2.-
4.1.3.-
4.2.3.-
4.4.1.-
5.1.2.-
6.2.1.-
6.4.1.-

path:map00621.-
1.1.1.-
1.13.11.-
1.14.12.-
1.17.99.-
1.2.1.-
1.3.1.-
3.7.1.-
4.1.1.-
4.1.3.-
4.2.1.-

path:map00622.-
1.1.1.-
1.13.11.-
1.14.12.-
1.14.13.-
1.17.99.-
1.2.1.-
1.3.1.-
3.7.1.-
4.1.1.-
4.1.3.-
4.2.1.-
5.1.2.-
5.5.1.-

path:map00623.-
1.1.1.-
1.1.3.-
1.13.11.-
1.14.12.-
1.14.13.-
1.14.99.-
1.2.1.-
1.2.3.-
1.3.1.-
1.7.1.-
3.1.1.-
3.1.2.-
3.8.1.-
4.1.1.-
5.5.1.-
6.2.1.-

path:map00624.-
1.1.1.-
1.14.12.-
1.14.13.-
1.2.1.-
1.2.3.-
1.3.1.-
1.3.99.-
2.3.1.-
2.8.3.-
4.1.1.-
4.1.99.-
4.2.1.-
5.3.99.-

path:map00625.-
1.1.1.-
1.14.13.-
1.18.6.-
1.97.1.-
3.3.2.-
4.2.1.-

path:map00626.-
1.13.11.-
1.14.12.-
1.14.13.-
1.14.99.-
1.2.1.-
1.3.1.-
2.1.1.-
3.3.2.-
3.8.1.-
4.1.2.-
5.1.2.-
5.4.4.-

path:map00627.-
1.13.11.-
1.14.13.-
1.3.1.-
1.6.5.-
1.97.1.-
3.1.1.-
3.5.1.-
3.5.5.-
3.7.1.-
4.1.3.-
4.2.1.-
4.5.1.-
5.2.1.-
5.5.1.-

path:map00628.-
1.1.1.-
1.13.11.-
1.14.12.-
1.14.13.-
1.3.1.-
3.1.1.-
3.7.1.-
4.1.1.-
4.1.3.-
4.2.1.-
5.3.2.-

path:map00629.-
1.13.11.-
1.14.12.-
1.14.13.-
3.7.1.-
4.1.1.-
4.1.3.-
4.2.1.-
6.2.1.-

path:map00630.-
1.1.1.-
1.1.3.-
1.1.99.-
1.12.1.-
1.12.7.-
1.2.1.-
1.2.2.-
1.2.3.-
1.3.1.-
1.5.1.-
2.2.1.-
2.3.3.-
2.7.1.-
2.7.2.-
2.8.3.-
3.1.2.-
3.1.3.-
3.3.2.-
3.5.1.-
3.5.4.-
4.1.1.-
4.1.3.-
4.2.1.-
5.1.2.-
5.3.1.-
6.2.1.-
6.3.4.-

path:map00631.-
1.1.99.-
1.2.1.-
3.8.1.-

path:map00632.-
1.1.1.-
1.14.12.-
1.14.13.-
1.3.1.-
1.3.99.-
1.97.1.-
2.3.1.-
2.7.9.-
2.8.3.-
3.1.2.-
3.5.1.-
3.5.5.-
3.6.1.-
3.7.1.-
4.1.1.-
4.1.99.-
4.2.1.-
5.5.1.-
6.2.1.-
6.4.1.-

path:map00633.-
1.12.99.-
1.2.7.-
1.2.99.-
1.7.1.-
1.8.99.-
2.3.1.-

path:map00640.-
1.1.1.-
1.1.99.-
1.2.1.-
1.2.7.-
1.2.99.-
1.3.1.-
1.3.99.-
2.1.3.-
2.3.1.-
2.3.3.-
2.6.1.-
2.7.2.-
2.8.3.-
3.1.2.-
3.5.99.-
4.1.1.-
4.1.3.-
4.2.1.-
4.3.1.-
5.1.99.-
5.4.99.-
6.2.1.-
6.4.1.-

path:map00641.-
1.1.1.-
1.2.1.-
3.8.1.-
4.1.1.-

path:map00642.-
1.14.12.-
1.17.99.-
1.3.1.-
2.3.1.-
3.7.1.-
4.1.3.-
4.2.1.-
6.2.1.-
6.4.1.-

path:map00643.-
1.13.11.-
1.14.13.-
1.2.1.-
1.3.1.-
2.8.3.-
3.5.1.-
3.5.5.-
3.7.1.-
4.1.3.-
4.2.1.-
4.99.1.-
5.2.1.-
5.3.99.-

path:map00650.-
1.1.1.-
1.1.99.-
1.2.1.-
1.2.4.-
1.2.7.-
1.2.99.-
1.3.1.-
1.3.99.-
2.2.1.-
2.3.1.-
2.3.3.-
2.6.1.-
2.7.2.-
2.8.3.-
3.1.1.-
3.1.2.-
4.1.1.-
4.1.3.-
4.2.1.-
5.1.2.-
5.2.1.-
5.3.3.-
6.2.1.-

path:map00660.-
2.2.1.-
2.3.3.-
2.8.3.-
3.5.1.-
4.1.1.-
4.1.3.-
4.2.1.-
4.3.1.-
5.4.99.-
6.2.1.-
6.3.1.-

path:map00670.-
1.5.1.-
1.5.7.-
2.1.1.-
2.1.2.-
3.5.1.-
3.5.4.-
4.3.1.-
6.3.3.-
6.3.4.-

path:map00680.-
1.1.1.-
1.1.3.-
1.1.99.-
1.11.1.-
1.12.1.-
1.12.7.-
1.14.13.-
1.2.1.-
1.2.7.-
1.2.99.-
1.4.99.-
1.5.1.-
1.5.8.-
1.5.99.-
1.6.6.-
2.1.1.-
2.1.2.-
2.2.1.-
2.3.1.-
3.1.2.-
3.5.4.-
4.1.2.-
4.4.1.-

path:map00710.-
1.1.1.-
1.2.1.-
2.2.1.-
2.6.1.-
2.7.1.-
2.7.2.-
2.7.9.-
3.1.3.-
4.1.1.-
4.1.2.-
5.1.3.-
5.3.1.-

path:map00720.-
1.1.1.-
1.2.7.-
1.3.99.-
1.4.1.-
2.3.3.-
2.7.9.-
4.1.1.-
4.2.1.-
6.2.1.-

path:map00730.-
1.1.3.-
1.4.3.-
2.5.1.-
2.7.1.-
2.7.4.-
2.7.6.-
2.8.1.-
3.1.3.-
3.5.99.-
3.6.1.-

path:map00740.-
1.1.1.-
1.14.18.-
2.4.2.-
2.5.1.-
2.7.1.-
2.7.7.-
3.1.3.-
3.5.4.-
3.5.99.-
3.6.1.-
4.1.99.-

path:map00750.-
1.1.1.-
1.1.3.-
1.1.99.-
1.14.12.-
1.2.1.-
1.2.3.-
1.4.3.-
2.6.1.-
2.6.99.-
2.7.1.-
3.1.1.-
3.1.3.-
3.5.1.-
4.1.1.-
4.2.3.-

path:map00760.-
1.1.1.-
1.13.11.-
1.14.13.-
1.14.18.-
1.14.99.-
1.17.1.-
1.17.3.-
1.2.3.-
1.3.7.-
1.4.1.-
1.4.3.-
1.5.3.-
1.5.99.-
1.6.1.-
2.1.1.-
2.4.2.-
2.7.1.-
2.7.7.-
3.1.3.-
3.2.2.-
3.5.1.-
3.5.2.-
3.6.1.-
3.7.1.-
4.1.3.-
4.2.1.-
5.2.1.-
5.3.3.-
5.4.99.-
6.3.1.-
6.3.5.-

path:map00770.-
1.1.1.-
1.2.1.-
1.3.1.-
2.1.2.-
2.2.1.-
2.6.1.-
2.7.1.-
2.7.7.-
2.7.8.-
3.1.4.-
3.5.1.-
3.5.2.-
3.6.1.-
4.1.1.-
4.2.1.-
6.3.2.-

path:map00780.-
2.3.1.-
2.6.1.-
2.8.1.-
3.5.1.-
6.2.1.-
6.3.3.-
6.3.4.-

path:map00785.-
2.3.1.-
2.7.7.-
2.8.1.-

path:map00790.-
1.1.1.-
1.12.98.-
1.2.99.-
1.5.1.-
1.5.99.-
1.8.98.-
2.1.1.-
2.3.1.-
2.5.1.-
2.6.1.-
2.7.6.-
2.8.4.-
3.1.3.-
3.4.19.-
3.5.4.-
3.6.1.-
4.1.2.-
4.1.3.-
4.2.3.-
6.3.2.-

path:map00791.-
1.14.15.-
3.5.1.-
3.5.2.-
3.5.4.-
3.5.99.-
3.8.1.-
4.2.1.-

path:map00830.-
1.1.1.-
1.14.14.-
1.14.15.-
1.14.99.-
1.2.1.-
1.2.3.-
1.3.99.-
2.3.1.-
2.4.1.-
3.1.1.-
5.2.1.-

path:map00860.-
1.14.13.-
1.14.99.-
1.16.1.-
1.16.3.-
1.16.8.-
1.2.1.-
1.3.1.-
1.3.3.-
1.3.7.-
1.3.99.-
2.1.1.-
2.3.1.-
2.4.1.-
2.4.2.-
2.5.1.-
2.6.1.-
2.7.1.-
2.7.8.-
3.1.1.-
3.1.3.-
3.2.1.-
3.5.1.-
4.1.1.-
4.2.1.-
4.4.1.-
4.99.1.-
5.4.1.-
5.4.3.-
6.1.1.-
6.3.1.-
6.3.5.-
6.6.1.-

path:map00900.-
1.1.1.-
1.17.1.-
1.17.7.-
1.3.1.-
2.2.1.-
2.3.1.-
2.3.3.-
2.5.1.-
2.7.1.-
2.7.4.-
2.7.7.-
4.1.1.-
4.2.3.-
4.6.1.-
5.3.3.-

path:map00901.-
1.1.1.-
1.14.11.-
1.14.13.-
1.3.1.-
1.5.1.-
2.1.1.-
2.3.1.-
2.4.1.-
3.1.1.-
3.2.1.-
4.1.1.-
4.3.3.-

path:map00902.-
1.1.1.-
1.14.13.-
1.3.1.-
1.3.3.-
2.1.1.-
3.1.7.-
4.2.3.-
5.5.1.-

path:map00903.-
1.1.1.-
1.1.99.-
1.14.13.-
1.2.1.-
2.3.1.-
3.1.2.-
3.3.2.-
3.7.1.-
4.2.1.-
5.5.1.-
6.2.1.-

path:map00904.-
1.14.11.-
1.14.13.-
1.14.99.-
2.3.1.-
2.3.2.-
4.2.3.-
5.5.1.-

path:map00905.-
1.14.13.-
1.3.99.-

path:map00906.-
1.1.1.-
1.10.99.-
1.13.11.-
1.14.13.-
1.14.99.-
1.2.3.-
2.1.1.-
2.3.1.-
2.4.1.-
2.5.1.-
5.3.99.-

path:map00908.-
1.3.1.-
1.5.99.-
2.4.1.-
2.4.2.-
2.5.1.-

path:map00909.-
1.1.1.-
3.1.7.-
4.2.3.-
5.2.1.-

path:map00910.-
1.13.12.-
1.14.12.-
1.14.13.-
1.18.6.-
1.19.6.-
1.4.1.-
1.4.2.-
1.4.7.-
1.4.99.-
1.7.1.-
1.7.2.-
1.7.3.-
1.7.7.-
1.7.99.-
1.9.6.-
2.1.2.-
2.7.2.-
3.5.1.-
3.5.5.-
4.1.99.-
4.2.1.-
4.3.1.-
4.4.1.-
6.3.1.-
6.3.4.-
6.3.5.-

path:map00920.-
1.13.11.-
1.8.1.-
1.8.2.-
1.8.3.-
1.8.4.-
1.8.7.-
1.8.99.-
2.3.1.-
2.5.1.-
2.7.1.-
2.7.7.-
2.8.1.-
2.8.2.-
3.1.3.-
3.12.1.-
3.6.2.-
4.4.1.-

path:map00930.-
1.1.1.-
1.14.13.-
1.14.15.-
1.2.1.-
1.3.99.-
1.4.3.-
2.6.1.-
3.1.1.-
3.10.1.-
3.5.1.-
3.5.2.-
3.7.1.-
4.2.1.-
6.2.1.-

path:map00940.-
1.1.1.-
1.11.1.-
1.13.11.-
1.14.13.-
1.2.1.-
2.1.1.-
2.3.1.-
2.4.1.-
3.1.1.-
3.2.1.-
4.1.1.-
4.3.1.-
5.2.1.-
6.2.1.-

path:map00941.-
1.1.1.-
1.14.11.-
1.14.13.-
1.17.1.-
1.21.3.-
1.3.1.-
2.1.1.-
2.3.1.-
2.4.1.-
5.5.1.-

path:map00942.-
2.1.1.-
2.3.1.-
2.4.1.-

path:map00943.-
1.1.1.-
1.14.11.-
1.14.13.-
1.3.1.-
2.1.1.-
2.3.1.-
2.4.1.-
2.5.1.-
4.2.1.-

path:map00944.-
1.14.13.-
2.1.1.-
2.3.1.-
2.4.1.-
2.4.2.-
2.8.2.-
3.2.1.-

path:map00945.-
1.14.13.-
2.1.1.-
2.3.1.-
2.4.1.-

path:map00950.-
1.1.1.-
1.10.3.-
1.14.13.-
1.14.16.-
1.14.18.-
1.14.21.-
1.21.3.-
1.3.3.-
1.4.3.-
1.4.99.-
1.5.1.-
1.5.3.-
2.1.1.-
2.3.1.-
2.6.1.-
4.1.1.-
4.2.1.-
4.3.3.-

path:map00960.-
1.1.1.-
1.14.11.-
1.4.3.-
2.1.1.-
2.3.1.-
2.5.1.-
3.1.1.-
4.1.1.-
4.3.1.-
6.2.1.-

path:map00965.-
1.10.3.-
1.13.11.-
1.14.18.-
2.1.1.-
2.3.1.-
2.4.1.-
4.1.1.-

path:map00966.-
1.1.1.-
1.14.13.-
2.3.3.-
2.4.1.-
2.6.1.-
2.8.2.-
4.4.1.-
5.4.4.-

path:map00970.-
2.1.2.-
2.7.1.-
2.9.1.-
6.1.1.-
6.3.5.-

path:map00980.-
1.1.1.-
1.14.14.-
1.2.1.-
1.3.1.-
2.4.1.-
2.5.1.-
3.3.2.-

path:map00981.-
1.1.1.-
1.1.3.-
1.14.99.-
2.1.1.-
3.1.1.-

path:map00982.-
1.1.1.-
1.14.13.-
1.14.14.-
1.2.1.-
1.2.3.-
1.4.3.-
2.4.1.-
2.5.1.-
3.3.2.-

path:map00983.-
1.1.1.-
1.14.14.-
1.17.3.-
1.3.1.-
2.1.1.-
2.3.1.-
2.4.1.-
2.4.2.-
2.7.1.-
2.7.4.-
3.1.1.-
3.2.1.-
3.5.1.-
3.5.2.-
3.5.4.-
3.6.1.-
6.3.5.-

path:map01040.-
1.1.1.-
1.14.19.-
1.3.1.-
1.3.3.-
2.3.1.-
3.1.2.-
4.2.1.-

path:map01051.-
2.2.1.-
5.3.1.-

path:map01053.-
1.3.1.-
2.7.7.-
3.3.2.-
4.1.99.-
5.4.4.-
6.3.2.-

path:map01055.-
4.2.1.-

path:map01056.-
2.3.1.-
4.2.1.-

path:map01057.-
1.1.1.-
1.14.13.-

path:map01058.-
2.1.1.-
2.3.1.-
6.2.1.-

path:map01061.-
1.1.1.-
1.1.99.-
1.11.1.-
1.14.11.-
1.14.13.-
1.14.99.-
1.17.1.-
1.2.1.-
1.2.4.-
1.3.1.-
1.3.5.-
1.3.99.-
1.4.1.-
1.5.1.-
1.8.1.-
2.1.1.-
2.2.1.-
2.3.1.-
2.3.3.-
2.4.1.-
2.4.2.-
2.5.1.-
2.6.1.-
2.7.1.-
2.7.2.-
3.1.3.-
3.3.2.-
4.1.1.-
4.1.2.-
4.1.3.-
4.1.99.-
4.2.1.-
4.2.3.-
4.3.1.-
5.3.1.-
5.4.2.-
5.4.4.-
5.4.99.-
5.5.1.-
6.2.1.-
6.3.2.-

path:map01062.-
1.1.1.-
1.13.11.-
1.14.11.-
1.14.13.-
1.14.21.-
1.14.99.-
1.17.1.-
1.17.7.-
1.2.1.-
1.2.3.-
1.2.4.-
1.3.1.-
1.3.3.-
1.3.5.-
1.3.99.-
1.8.1.-
2.1.1.-
2.2.1.-
2.3.1.-
2.3.2.-
2.3.3.-
2.5.1.-
2.7.1.-
2.7.2.-
2.7.4.-
2.7.7.-
3.1.3.-
3.1.7.-
3.6.1.-
4.1.1.-
4.1.2.-
4.2.1.-
4.2.3.-
4.6.1.-
5.3.1.-
5.3.3.-
5.3.99.-
5.4.2.-
5.4.99.-
5.5.1.-
6.2.1.-

path:map01063.-
1.1.1.-
1.14.11.-
1.14.13.-
1.14.14.-
1.14.16.-
1.14.18.-
1.14.21.-
1.2.1.-
1.2.4.-
1.21.3.-
1.3.3.-
1.3.5.-
1.5.1.-
1.5.3.-
1.8.1.-
2.1.1.-
2.2.1.-
2.3.1.-
2.3.3.-
2.4.2.-
2.5.1.-
2.6.1.-
2.7.1.-
2.7.2.-
3.2.1.-
4.1.1.-
4.1.2.-
4.1.3.-
4.2.1.-
4.2.3.-
4.3.1.-
4.3.3.-
5.3.1.-
5.4.2.-
5.4.99.-
6.2.1.-

path:map01064.-
1.1.1.-
1.14.11.-
1.2.1.-
1.2.4.-
1.3.1.-
1.3.5.-
1.4.1.-
1.4.3.-
1.5.1.-
1.8.1.-
2.1.1.-
2.3.1.-
2.3.3.-
2.4.2.-
2.5.1.-
2.6.1.-
2.7.1.-
2.7.2.-
3.5.1.-
3.5.3.-
4.1.1.-
4.1.2.-
4.2.1.-
4.3.1.-
5.1.1.-
5.3.1.-
5.4.2.-
6.2.1.-

path:map01065.-
1.1.1.-
1.2.1.-
1.2.4.-
1.3.5.-
1.8.1.-
2.1.1.-
2.1.2.-
2.2.1.-
2.3.1.-
2.3.3.-
2.4.2.-
2.6.1.-
2.7.1.-
2.7.2.-
2.7.6.-
3.1.1.-
3.1.3.-
3.2.2.-
3.5.4.-
3.6.1.-
4.1.1.-
4.1.2.-
4.1.3.-
4.2.1.-
4.3.2.-
5.3.1.-
5.4.2.-
6.2.1.-
6.3.4.-
6.3.5.-

path:map01066.-
1.1.1.-
1.14.13.-
1.14.21.-
1.14.99.-
1.17.1.-
1.17.7.-
1.2.1.-
1.2.4.-
1.3.1.-
1.3.3.-
1.3.5.-
1.5.1.-
1.8.1.-
2.2.1.-
2.3.1.-
2.3.3.-
2.5.1.-
2.7.1.-
2.7.2.-
2.7.4.-
2.7.7.-
3.1.7.-
4.1.1.-
4.1.2.-
4.2.1.-
4.6.1.-
5.3.1.-
5.3.3.-
5.4.2.-
5.4.99.-
6.2.1.-

path:map01070.-
1.1.1.-
1.13.11.-
1.13.12.-
1.14.11.-
1.14.13.-
1.14.17.-
1.14.21.-
1.14.99.-
1.17.1.-
1.17.7.-
1.2.1.-
1.2.3.-
1.2.4.-
1.3.1.-
1.3.3.-
1.3.5.-
1.3.99.-
1.8.1.-
2.1.1.-
2.1.2.-
2.2.1.-
2.3.1.-
2.3.3.-
2.4.2.-
2.5.1.-
2.6.1.-
2.7.1.-
2.7.2.-
2.7.4.-
2.7.6.-
2.7.7.-
3.1.1.-
3.1.2.-
3.5.1.-
3.5.4.-
3.6.1.-
4.1.1.-
4.1.2.-
4.1.3.-
4.2.1.-
4.2.3.-
4.3.1.-
4.4.1.-
4.6.1.-
5.3.1.-
5.3.3.-
5.3.99.-
5.4.2.-
5.4.4.-
5.4.99.-
5.5.1.-
6.2.1.-

path:map01100.-
1.1.1.-
1.1.2.-
1.1.3.-
1.1.5.-
1.1.99.-
1.10.2.-
1.10.3.-
1.10.99.-
1.11.1.-
1.12.98.-
1.13.11.-
1.13.12.-
1.14.11.-
1.14.12.-
1.14.13.-
1.14.14.-
1.14.15.-
1.14.16.-
1.14.17.-
1.14.18.-
1.14.19.-
1.14.20.-
1.14.21.-
1.14.99.-
1.16.8.-
1.17.1.-
1.17.3.-
1.17.4.-
1.17.7.-
1.17.99.-
1.18.1.-
1.18.6.-
1.19.6.-
1.2.1.-
1.2.3.-
1.2.4.-
1.2.7.-
1.2.99.-
1.21.3.-
1.3.1.-
1.3.2.-
1.3.3.-
1.3.5.-
1.3.99.-
1.4.1.-
1.4.3.-
1.4.4.-
1.4.99.-
1.5.1.-
1.5.3.-
1.5.7.-
1.5.99.-
1.6.1.-
1.6.5.-
1.6.99.-
1.7.3.-
1.8.1.-
1.8.5.-
1.8.7.-
1.8.99.-
1.9.3.-
1.97.1.-
2.1.1.-
2.1.2.-
2.1.3.-
2.1.4.-
2.2.1.-
2.3.1.-
2.3.2.-
2.3.3.-
2.4.1.-
2.4.2.-
2.4.99.-
2.5.1.-
2.6.1.-
2.6.99.-
2.7.1.-
2.7.2.-
2.7.3.-
2.7.4.-
2.7.6.-
2.7.7.-
2.7.8.-
2.7.9.-
2.8.1.-
2.8.2.-
2.8.3.-
2.8.4.-
2.9.1.-
3.1.1.-
3.1.2.-
3.1.3.-
3.1.4.-
3.1.6.-
3.1.7.-
3.10.1.-
3.11.1.-
3.2.1.-
3.2.2.-
3.3.1.-
3.3.2.-
3.4.11.-
3.4.13.-
3.4.16.-
3.5.1.-
3.5.2.-
3.5.3.-
3.5.4.-
3.5.5.-
3.5.99.-
3.6.1.-
3.6.2.-
3.6.3.-
3.7.1.-
3.8.1.-
4.1.1.-
4.1.2.-
4.1.3.-
4.1.99.-
4.2.1.-
4.2.3.-
4.2.99.-
4.3.1.-
4.3.2.-
4.3.3.-
4.4.1.-
4.5.1.-
4.6.1.-
4.99.1.-
5.1.1.-
5.1.2.-
5.1.3.-
5.1.99.-
5.2.1.-
5.3.1.-
5.3.2.-
5.3.3.-
5.3.99.-
5.4.1.-
5.4.2.-
5.4.3.-
5.4.4.-
5.4.99.-
5.5.1.-
6.1.1.-
6.2.1.-
6.3.1.-
6.3.2.-
6.3.3.-
6.3.4.-
6.3.5.-
6.4.1.-
6.6.1.-

path:map02020.-
1.1.1.-
1.2.1.-
2.3.1.-
2.4.1.-
2.4.2.-
2.7.7.-
2.7.8.-
3.1.3.-
3.5.2.-
4.1.1.-
4.1.3.-
4.2.1.-
6.2.1.-
6.3.1.-

path:map03018.-
2.7.7.-

path:map03030.-
3.1.26.-
6.5.1.-

path:map03320.-
1.3.3.-
1.3.99.-
2.7.1.-
4.1.1.-

path:map03410.-
3.1.11.-
3.1.21.-
3.2.2.-
6.5.1.-

path:map03420.-
6.5.1.-

path:map03430.-
3.1.11.-
6.5.1.-

path:map03450.-
2.7.7.-
6.5.1.-

path:map04011.-
4.4.1.-

path:map04012.-
2.7.1.-

path:map04020.-
2.7.1.-
2.7.11.-
3.2.2.-

path:map04062.-
2.7.1.-
2.7.11.-

path:map04070.-
2.7.1.-
2.7.7.-
2.7.8.-
3.1.3.-
3.1.4.-

path:map04080.-
3.4.21.-

path:map04113.-
4.6.1.-

path:map04115.-
3.1.3.-

path:map04140.-
2.7.1.-

path:map04142.-
3.2.1.-
3.5.1.-

path:map04144.-
2.7.1.-
3.1.4.-
3.6.5.-

path:map04146.-
1.14.11.-
1.15.1.-
1.3.3.-
1.4.3.-
2.3.1.-
2.5.1.-
2.7.1.-
3.6.1.-
4.1.1.-
4.1.3.-
5.1.99.-

path:map04150.-
2.7.1.-

path:map04210.-
2.7.1.-
3.1.30.-

path:map04370.-
2.7.1.-

path:map04510.-
2.7.1.-
3.1.3.-

path:map04530.-
3.1.3.-

path:map04614.-
3.4.15.-
3.4.24.-

path:map04620.-
2.7.1.-

path:map04622.-
2.7.1.-

path:map04630.-
2.7.1.-

path:map04640.-
2.7.7.-

path:map04650.-
2.7.1.-

path:map04660.-
2.7.1.-
3.1.3.-

path:map04662.-
2.7.1.-

path:map04664.-
2.7.1.-

path:map04666.-
2.7.1.-
3.1.3.-
3.1.4.-
3.6.5.-

path:map04670.-
2.7.1.-

path:map04712.-
2.3.1.-

path:map04722.-
2.7.1.-

path:map04810.-
2.7.1.-

path:map04910.-
2.4.1.-
2.7.1.-
2.7.11.-
3.1.1.-
4.1.1.-

path:map04912.-
3.1.4.-

path:map04914.-
2.7.1.-

path:map04916.-
1.14.18.-
5.3.3.-

path:map04920.-
4.1.1.-

path:map04930.-
2.7.1.-

path:map04940.-
4.1.1.-

path:map04960.-
1.1.1.-
2.7.1.-

path:map05014.-
1.15.1.-

path:map05016.-
1.15.1.-

path:map05020.-
1.15.1.-

path:map05110.-
3.4.24.-

path:map05111.-
3.4.24.-
4.6.1.-

path:map05200.-
2.7.1.-
3.1.3.-
3.4.21.-
4.2.1.-

path:map05210.-
2.7.1.-

path:map05211.-
2.7.1.-
4.2.1.-

path:map05212.-
2.7.1.-

path:map05213.-
2.7.1.-
3.1.3.-

path:map05214.-
2.7.1.-
3.1.3.-

path:map05215.-
2.7.1..-
3.1.3.-
3.4.21.-

path:map05218.-
2.7.1.-
3.1.3.-

path:map05219.-
2.4.2.-

path:map05220.-
2.7.1.-

path:map05221.-
2.7.1.-

path:map05222.-
2.7.1.-
3.1.3.-

path:map05223.-
2.7.1.-

path:map05340.-
3.5.4.-

path:map05410.-
3.4.15.-

.-
