# Supplementary material for: The Enzymatic and Metabolic Capabilities of Early Life
Source: PLoS One. 2012 Sep 10;7(9):e39912. doi: 10.1371/journal.pone.0039912 (PMC3438178; doi:10.1371/journal.pone.0039912)
Supplement: Data S3 — A text file listing percentage overlap between the metaconsensus enzyme set and metabolic pathways defined by the KEGG database. (TXT) [file pone.0039912.s004.txt]

Supporting Data S3 - A text file listing percentage overlap between the metaconsensus enzyme set and metabolic pathways defined by the KEGG database.

<fraction of pathway enzymes>, <fraction of metaconsensus enzymes>, <KEGG pathway ID>
0.5, 0.3, map01053
0.461538461538, 0.6, map00600
0.444444444444, 0.4, map00510
0.428571428571, 0.3, map00563
0.428571428571, 0.6, map00052
0.375, 0.6, map00770
0.357142857143, 0.5, map00040
0.333333333333, 0.2, map00121
0.333333333333, 0.5, map00051
0.3125, 0.5, map00500
0.307692307692, 0.4, map00460
0.3, 0.3, map00550
0.285714285714, 0.2, map01040
0.285714285714, 0.2, map00980
0.285714285714, 0.2, map00944
0.285714285714, 0.4, map00540
0.285714285714, 0.2, map00471
0.277777777778, 0.5, map00983
0.25, 0.3, map00901
0.25, 0.3, map00561
0.25, 0.2, map00061
0.235294117647, 0.4, map00410
0.230769230769, 0.3, map00140
0.222222222222, 0.2, map00943
0.217391304348, 0.5, map00053
0.214285714286, 0.3, map00592
0.214285714286, 0.3, map00562
0.214285714286, 0.3, map00300
0.208333333333, 0.5, map00240
0.2, 0.2, map00941
0.2, 0.3, map00900
0.2, 0.3, map00564
0.2, 0.2, map00120
0.192307692308, 0.5, map00310
0.181818181818, 0.2, map00740
0.181818181818, 0.2, map00565
0.181818181818, 0.2, map00521
0.178571428571, 0.5, map00520
0.176470588235, 0.3, map00400
0.166666666667, 0.2, map00710
0.166666666667, 0.2, map00311
0.166666666667, 0.3, map00010
0.153846153846, 0.2, map00643
0.148148148148, 0.4, map00630
0.142857142857, 0.2, map02020
0.142857142857, 0.4, map01064
0.142857142857, 0.1, map00965
0.142857142857, 0.5, map00860
0.142857142857, 0.1, map00791
0.142857142857, 0.2, map00626
0.142857142857, 0.2, map00450
0.142857142857, 0.1, map00364
0.142857142857, 0.5, map00230
0.136363636364, 0.3, map00632
0.135135135135, 0.5, map00380
0.133333333333, 0.2, map00940
0.133333333333, 0.2, map00627
0.129032258065, 0.4, map01066
0.125, 0.1, map00902
0.125, 0.1, map00780
0.125, 0.2, map00623
0.125, 0.1, map00440
0.12, 0.3, map00360
0.119047619048, 0.5, map01061
0.117647058824, 0.2, map00920
0.117647058824, 0.2, map00750
0.117647058824, 0.2, map00030
0.11320754717, 0.6, map01070
0.111111111111, 0.1, map00982
0.111111111111, 0.1, map00966
0.111111111111, 0.1, map00670
0.111111111111, 0.1, map00351
0.105263157895, 0.2, map00480
0.103448275862, 0.3, map00620
0.1, 0.2, map00790
0.1, 0.1, map00730
0.1, 0.1, map00642
0.1, 0.1, map00621
0.0967741935484, 0.3, map00760
0.0952380952381, 0.4, map01062
0.0909090909091, 0.1, map04146
0.0909090909091, 0.1, map00660
0.0909090909091, 0.1, map00628
0.0909090909091, 0.2, map00340
0.0882352941176, 0.3, map00330
0.0869565217391, 0.2, map00650
0.0869565217391, 0.2, map00640
0.0833333333333, 0.1, map00830
0.0833333333333, 0.2, map00680
0.0789473684211, 0.3, map01063
0.0769230769231, 0.1, map00622
0.0740740740741, 0.2, map00270
0.0714285714286, 0.1, map00930
0.0714285714286, 0.1, map00906
0.0689655172414, 0.2, map00260
0.0666666666667, 0.2, map01065
0.0666666666667, 0.1, map00903
0.0666666666667, 0.1, map00624
0.0625, 0.1, map00250
0.0591715976331, 1.0, map01100
0.0588235294118, 0.1, map00361
0.0588235294118, 0.1, map00100
0.0555555555556, 0.1, map00362
0.0555555555556, 0.1, map00130
0.05, 0.1, map00280
0.0384615384615, 0.1, map00910
0.037037037037, 0.1, map00350
0.0, 0.0, map00981
0.0, 0.0, map00960
0.0, 0.0, map00950
0.0, 0.0, map00904
0.0, 0.0, map00720
0.0, 0.0, map00633
0.0, 0.0, map00629
0.0, 0.0, map00625
0.0, 0.0, map00591
0.0, 0.0, map00590
0.0, 0.0, map00472
0.0, 0.0, map00430
0.0, 0.0, map00363
0.0, 0.0, map00290
0.0, 0.0, map00281
0.0, 0.0, map00232
0.0, 0.0, map00190
0.0, 0.0, map00072
0.0, 0.0, map00071
0.0, 0.0, map00020
