# Supplementary material for: The Enzymatic and Metabolic Capabilities of Early Life
Source: PLoS One. 2012 Sep 10;7(9):e39912. doi: 10.1371/journal.pone.0039912 (PMC3438178; doi:10.1371/journal.pone.0039912)
Supplement: Data S4 — A text file listing all reactions stored in the KEGG database that are catalyzed by metaconsensus enzyme functions. (TXT) [file pone.0039912.s005.txt]

Supporting Data S4 - A text file listing all reactions stored in the KEGG database that are catalyzed by metaconsensus enzyme functions.


EC code 1.3.1.-:
Acyl-ACP <=> Dehydroacyl-ACP
Acyl-CoA <=> Dehydroacyl-CoA
Acyl-oleoylglycerophosphocholine <=> Acyl-linoleoylglycerophosphocholine
Androstaneione <=> Androstenedione
Anthracene <=> Anthracenediol
Bilirubin <=> Biliverdin
Bromomaleylacetate <=> Maleylacetate
Butanoic <=> Butenoate
Butyryl-ACP <=> Butenoyl-ACP 
Chlorodihydroxycyclohexadiene <=> Chlorocatechol
Chloromaleylacetate <=> Maleylacetate
Chlorophyllide <=> Protochlorophyllide
Cholestanone <=> Cholestenone
Cholestanone <=> Cholestenone
Cholesterol <=> Cholestadienol
Decanoyl-ACP <=> Decenoyl-ACP
Decanoyl-CoA  <=> Decenoyl-CoA
Dehydroacyl-CoA <=> Tetradehydroacyl-CoA
Deoxycorticosterone <=> Dihydrodeoxycorticosterone
Dichlorooxohexenedioate <=> Chlorooxoadipate
Dihydrobenzene <=> Catechol 
Dihydrobenzenediol <=> Catechol
Dihydrocortisone <=> Cortisone
Dihydrocucurbitacin <=> Cucurbitacin
Dihydrodihydroxybenzoate <=> Dihydroxybenzoate
Dihydrodihydroxykynurenate <=> Dihydroxykynurenate 
Dihydronaphthalenediol <=> Naphthalenediol
Dihydroorotate <=> Orotate 
Dihydrophthalic <=> Phthalate
Dihydropyrimidine <=> Pyrimidine
Dihydrotestosterone <=> Testosterone
Dihydroxycholestanone <=> Cholestendiolone
Dihydroxycyclohexadienecarboxylic <=> Catechol
Dihydroxydihydrohydroxymethylnaphthalene <=> Dihydroxyhydroxymethylnaphthalene
Dihydroxydihydromethylnaphthalene <=> Dihydroxymethylnaphthalene
Dihydroxyoxopregnanal <=> Aldosterone
Dihydroxypregnanedione <=> Corticosterone
Dihydroxypregnanetrione <=> Cortisone
Divinyl <=> Divinylprotochlorophyllide
Dodecanoyl-ACP <=> Dodecenoyl-ACP
Fluorocyclohexadienediolcarboxylate <=> Fluorocatechol
Fluoropyrimidine <=> Dihydrofluoropyrimidine
Geissoschizine <=> Dehydrogeissoschizine
Hexadecanal <=> Hexadecenal
Hexadecanoyl-ACP <=> Hexadecenoyl-ACP
Hexanoyl-ACP <=> Hexenoyl-ACP
Hexenoyl-CoA <=> Hexanoyl-CoA
Hydroxycholestanone <=> Hydroxycholestenone
Hydroxyphenylpropanoate <=> Hydroxycinnamate 
Lauroyl-CoA <=> Dodecenoyl-CoA
meso-Tartrate <=> Dihydroxyfumarate
Methyloxindole <=> Methyleneoxindole 
Nitropropanoate <=> Nitroacrylate 
Octanoyl-ACP <=> Octenoyl-ACP
Octanoyl-CoA <=> Octenoyl-CoA
Oxoadipate <=> Maleylacetate
Palmitoyl-CoA <=> Hexadecenoyl-CoA
Phenylpropanoate <=> Cinnamate
Pregnanedione <=> Progesterone
Prephenate <=> Hydroxyphenylpyruvate 
Styrene <=> Vinylcatechol
Succinate <=> Fumarate
Tetradecanoyl-ACP <=> Tetradecenoyl-ACP
Tetradecanoyl-CoA <=> Tetradecenoyl-CoA
Tetrahydrodipicolinate <=> Dihydrodipicolinate
Toluenedihydrodiol <=> Dihydroxytoluene 
Trichlorodihydroxycyclohexadiene <=> Trichlorocatechol
Trihydroxypregnanedione <=> Cortisol

EC code 2.4.1.-:
Amylose <=> Dextran
Amylose <=> Glucose
Maltose <=> Glucose
Starch <=> Glucose
Sucrose <=> Fructose + Dextran
Sucrose <=> Fructose + Glucose
Sucrose <=> Glucose + Inulin
Sucrose <=> Glucose + Levan
Sucrose <=> Glucose + Starch
Sucrose<=> Fructose + Amylose

EC code 2.7.1.-:
Hexose <=> Hexose-phosphate 
Glucose <=> Glucose-phosphate 
Fructose <=> Fructose-phosphate 
Mannose <=> Mannose-phosphate 
Glucosamine <=> Glucosamine-phosphate 
Sorbitol <=> Sorbitol-phosphate 

EC code 2.7.7.-:
dNTP <=> DNA
FMN <=> FAD
NDP <=> Adenylylsulfate
NDP-glucose + Galactose <=> Glucose + NDP-galactose
Nicotinamide <=> NAD+
Nicotinate <=> Deamino-NAD+
NTP + Aminoethylphosphonate <=> NMP-aminoethylphosphonate
NTP + Choline <=> NDP-choline
NTP + Ethanolamine <=> NDP-ethanolamine
NTP + Galactose <=> NDP-galactose
NTP + Glucose <=> NDP-glucose
NTP + Mannose <=> NDP-mannose
NTP + TrimethylAminoethylphosphonate <=> NMP-trimethylaminoethylphosphonate
NTP + Xylose <=> NDP-xylose
NTP <=> Adenylylselenate
NTP <=> Adenylylsulfate
NTP <=> RNA
RNA + Orthophosphate <=> RNA + NDP
NMP + RNA <=> Diphosphate + RNA
Pantetheine <=> Dephospho-CoA

EC code 3.1.2.-:
Acetoacetyl-CoA <=> Acetoacetate
Acetyl-Citrate-lyase <=>  Thiol-Citrate-lyase
Acetyl-CoA <=> Acetate
Acyl-CoA <=> Carboxylate
Acylglutathione <=> Carboxylate + Glutathione
Arachidonyl-CoA <=> Icosatetraenoate
Dihydroxyacylglutathione <=> Glutathione + Hydroxycarboxylate
Docosahexaenoyl-CoA <=> Docosahexaenoate
Dodecanoyl-ACP <=> Dodecanoic
Eicosanoyl-CoA <=> Icosanoate
Eicosatrienoyl-CoA <=> Icosatrienoate
Formyl-CoA <=> Formate
Formylglutathione <=> Formate + Glutathione
Hexadecanoyl-ACP <=> Hexadecanoate
Hydroxyisobutyryl-CoA <=> Hydroxyisobutyrate
Hydroxymethylglutaryl-CoA <=> Hydroxymethylglutarate
Hydroxymethylpropanoyl-CoA <=> Hydroxymethylpropanoate
Hydroxypropionyl-CoA <=> Hydroxypropanoate
Icosapentaenoyl-CoA <=> Icosapentaenoate
Lactoylglutathione <=> Glutathione + Lactate
Linolenoyl-CoA <=> Octadecatrienoate
Linoleoyl-CoA <=> Linoleate
Methylmalonyl-CoA <=> Methylmalonate
Octadecanoyl-ACP <=> Octadecanoate
Octadecatrienoyl-CoA <=> Octadecatrienoate
Oleoyl-ACP <=> Octadecenoate
Oleoyl-CoA <=> Octadecenoate
Palmitoyl-CoA <=> Hexadecanoate
Stearoyl-CoA <=> Octadecanoate
Succinyl-CoA <=> Succinate
Succinylglutathione <=> Glutathione + Succinate
Tetradecanoyl-ACP <=> Tetradecanoic
Ubiquitin <=> Ubiquitin

EC code 3.1.4.-:
Glycerophosphocholine <=> Choline + Glycerol
Glycerophosphoethanolamine <=> Ethanolamine + Glycerol
Phosphatidylcholine <=> Diacylglycerol + Choline
Phosphatidylglycerol <=> Diacylglycerol + Glycerol
Phosphatidylethanolamine <=> Diacylglycerol + Ethanolamine
Phosphatidylmyoinositol <=> Inositol + Diacylglycerol
Alkenylacylglycerophosphoethanolamine <=> Alkenylacylglycerol + Ethanolamine
Phosphatidylcholine <=> Phosphatidate + Choline
Phosphatidylethanolamine <=> Ethanolamine + Phosphatidate
Alkenylacylglycerophosphoethanolamine <=> Acylalkenylglycerophosphate + Ethanolamine
Phosphatidylmyoinositol <=> Myoinositol + Diacylglycerol
Sphingomyelin <=> Acylsphingosine + Choline
Serinephosphoethanolamine <=> Serine + Ethanolamine
ACP <=> Pantetheine + Apo-ACP
Adenylylglutamate <=> AMP + Glutamate
Cyclic-NMP <=> NMP
Cyclic-NTP <=> NMP

EC code 3.2.1.-:
Starch <=> Dextrin + Starch
Starch <=> Maltodextrin + Maltose
Starch <=> Amylose + Maltose
Starch <=> Glucose + Starch
Dextrin <=> Glucose + Dextrin
Cellulose <=> Cellulose + Cellobiose
Isomaltose <=> Glucose

EC code 3.5.1.-:
Asparagine <=> Aspartate
Amide <=> Carboxylate
Glutamine <=> Glutamate

EC code 4.1.2.-:
Erythrulose <=> Glycerone + Formaldehyde
Deoxyribose <=> Glyceraldehyde + Acetaldehyde
Threonine <=> Glycine + Acetaldehyde
Allothreonine <=> Glycine + Acetaldehyde
Indoleglycerol <=> Indole + Glyceraldehyde
Xylulose <=> Glyceraldehyde
Mandelonitrile <=> Cyanide + Benzaldehyde
Cyanohydrin <=> Cyanide + Aldehyde
Cyanohydrin <=> Ketone + Cyanide
Hydroxymandelonitrile <=> Cyanide + Hydroxybenzaldehyde

EC code 6.3.2.-:
Pantoate + Alanine <=> Pantothenate
Glutamate + Cysteine <=> Peptide
Peptide + Glycine <=> Glutathione
Alanine <=> Peptide
PhosphoPantothenate + Cysteine <=> Phosphopantothenoyl-cysteine
Phosphoribosylaminoimidazolecarboxylate + Aspartate <=> Phosphoribosylaminosuccinocarboxamideimidazole
UDP-acetylmuramoylpeptide + Lysine <=> UDP-acetylmuramoylpeptide
UDP-acetylmuramate + Alanine <=> UDP-acetylmuramoylpeptide
UDP-acetylmuramoylpeptide + Glutamate <=> UDP-acetylmuramoylpeptide
UDP-acetylmuramoylpeptide + Dipeptide <=> UDP-acetylmuramoylpeptide
UDP-acetylmuramoylpeptide-diaminopimelate + Dipeptide <=> UDP-acetylmuramoylpeptide
Histidine + Alanine <=> Carnosine
Lysine + Alanine <=> Dipeptide
Arginine + Alanine <=> Dipeptide
Histidine + Aminobutanoate <=> Homocarnosine
Methylhistidine + Alanine <=> Alanylmethylhistidine
Dihydropteroate + Glutamate <=> Dihydrofolate
Formyltetrahydrofolate + Glutamate <=> Formyltetrahydrofolyl
UDP-acetylmuramoylpeptide + meso-Diaminoheptanedioate <=> UDP-acetylmuramoylpeptide-meso-diaminopimelate
Dihydroxybenzoate + Serine <=> Dihydroxybenzoylserine
Alanine + Alanyl-polyglycerolphosphate <=>  Alanyl-alanyl-polyglycerolphosphate
Tetrahydrofolyl-Glu(n) + L-Glutamate <=> Tetrahydrofolyl-Glu(n)
Tetrahydrofolate + Glutamate <=> Tetrahydrofolyl-Glu(n)
Histidine + Alanine <=> Carnosine
